# Supplementary material for: Electrically Assisted Thermal Stamping of Tunable Carbon‐Based Nanofilms for Direct Fabrication of Hydrophobic, Energy Harvesting, and Sensing Devices
Source: Adv Mater. 2026 Jan 8;38(27):e16478. doi: 10.1002/adma.202516478 (PMC13173400; doi:10.1002/adma.202516478)
Supplement: Supplementary file 2 — Supporting file: adma72116‐sup‐0002‐VideoS1‐S4.mp4 [file ADMA-38-e16478-s001.zip]

Archive with 4 entries (4 files):
- Video S1. IR measurement - EATS-P1-7.0.mp4
- Video S2. IR measurement - EATS-P4-7.0.mp4
- Video S3. IR measurement - EATS-P7-7.0.mp4
- Video S4. EATS-P4 process video (x0.25 speed).mp4
